# Supplementary material for: Hypoxia promotes acquisition of aggressive phenotypes in human malignant mesothelioma
Source: BMC Cancer. 2018 Aug 15;18:819. doi: 10.1186/s12885-018-4720-z (PMC6094475; doi:10.1186/s12885-018-4720-z)
Supplement: Supplementary file 2 — All dataset and their information about statistical analysis in the present are deposited in this Excel spreadsheets. (XLSX 24 kb) [file 12885_2018_4720_MOESM2_ESM.xlsx]

## Sheet: In vitro clonogenicity
Table S2. Informatiion about dataset and statistical analysis for the in vitro clonogenicity assay
	MS1 (n=4)
	Normoxia	Hypoxia (48 h)
Mean ± SD	100 ± 9.9	134.1 ± 9.1
P value (Student's t-test)	N vs H	0.000354
	H513 (n=4)
	Normoxia	Hypoxia (48 h)
Mean ± SD	100 ± 9.9	137.3 ± 17.8
P value (Student's t-test)	N vs H	0.035642

## Sheet: Oct4 gene
Table S3. Informatiion about dataset and statistical analysis for the Oct4 gene expression
	MS1 (n=3)
	0 h	24 h	48 h
Mean ± SD	1 ± 0.4	10.6 ± 1.5	7.8 ± 1.0
P value (one-way ANOVA)	0 h vs 24 h	< 0.001
	0 h vs 48 h	< 0.001
	H513 (n=3)
	0 h	24 h	48 h
Mean ± SD	1.0 ± 0.1	14.0 ± 1.3	13.7 ± 0.7
P value (one-way ANOVA)	0 h vs 24 h	0.000102
	0 h vs 48 h	0.000698

## Sheet: Oct4 protein
Table S4. Informatiion about dataset and statistical analysis for the Oct4 protein expression
	MS1 (n=4)
	0 h	24 h	48 h
Mean ± SD	1 ± 0.0	1.3 ± 0.1	2.1 ± 0.3
P value (one-way ANOVA)	0 h vs 24 h	1
	0 h vs 48 h	0.0233
	H513 (n=4)
	0 h	24 h	48 h
Mean ± SD	1.0 ± 0.2	1.0 ± 0.1	1.5 ± 0.3
P value (one-way ANOVA)	0 h vs 24 h	1
	0 h vs 48 h	0.0251

## Sheet: Cell proliferation (cell count)
Table S5. Informatiion about dataset and statistical analysis for the cell proliferation assay. Manual cell counting
	MS1 (initial cell seeding density: 10,000 cells/well) (n=5)
		24 h	48 h	72 h
Mean ± SD	Normoxia	1.8 ± 0.8	4.0 ± 1.2	10.7 ± 2.1
	Hypoxia	1.9 ± 0.8	3.3 ± 1.2	10.4 ± 1.7
P value (Student's t-test)	N (24 h) vs (H (24 h)	0.613002
	N (48 h) vs (H (48 h)	0.145004
	N (72 h) vs (H (72 h)	0.63541
	MS1 (initial cell seeding density: 50,000 cells/well) (n=5)
		24 h	48 h	72 h
Mean ± SD	Normoxia	7.7 ± 1.2	18.0 ± 1.1	74.4 ± 4.8
	Hypoxia	5.2 ± 0.8	17.1 ± 3.5	49.6 ± 1.9
P value (Student's t-test)	N (24 h) vs (H (24 h)	0.101973
	N (48 h) vs (H (48 h)	0.663596
	N (72 h) vs (H (72 h)	0.00017393
	H513 (initial cell seeding density: 10,000 cells/well) (n=5)
		24 h	48 h	72 h
Mean ± SD	Normoxia	2.1 ± 0.8	3.5± 1.6	14.4 ± 3.1
	Hypoxia	1.6 ± 0.9	3.1 ± 0.8	12.8 ± 2.1
P value (Student's t-test)	N (24 h) vs (H (24 h)	0.164318
	N (48 h) vs (H (48 h)	0.433193
	N (72 h) vs (H (72 h)	0.0998392
	H513 (initial cell seeding density: 50,000 cells/well) (n=5)
		24 h	48 h	72 h
Mean ± SD	Normoxia	4.3 ± 0.8	20.8 ± 1.3	71.7 ± 1.6
	Hypoxia	7.5 ± 1.3	16.0 ± 2.6	63.0 ± 2.4
P value (Student's t-test)	N (24 h) vs (H (24 h)	0.069566
	N (48 h) vs (H (48 h)	0.0256158
	N (72 h) vs (H (72 h)	0.00531057

## Sheet: Cell proliferation (MTT)
Table S6. Informatiion about dataset and statistical analysis for the cell proliferation assay. MTT
	MS1 (initial cell seeding density: 500 cells/well) (n=6)
		24 h	48 h	72 h
Mean ± SD	Normoxia	0.14 ± 0.01	0.27 ± 0.04	0.37 ± 0.04
	Hypoxia	0.24 ± 0.06	0.24 ± 0.01	0.34 ± 0.03
P value (Student's t-test)	N (24 h) vs H (24 h)	0.00887569
	N (48 h) vs (H (48 h)	0.079324
	N (72 h) vs (H (72 h)	0.0830735
	MS1 (initial cell seeding density: 1,000 cells/well) (n=6)
		24 h	48 h	72 h
Mean ± SD	Normoxia	0.27 ± 0.07	0.42 ± 0.06	0.62 ± 0.02
	Hypoxia	0.42 ± 0.06	0.31 ± 0.04	0.56 ± 0.03
P value (Student's t-test)	N (24 h) vs H (24 h)	0.0855394
	N (48 h) vs (H (48 h)	0.00741883
	N (72 h) vs (H (72 h)	0.0136286
	MS1 (initial cell seeding density: 5,000 cells/well) (n=6)
		24 h	48 h	72 h
Mean ± SD	Normoxia	0.41 ± 0.03	0.69 ± 0.05	1.07 ± 0.09
	Hypoxia	0.44 ± 0.05	0.59 ± 0.03	0.95 ± 0.08
P value (Student's t-test)	N (24 h) vs H (24 h)	0.195581
	N (48 h) vs (H (48 h)	0.00026747
	N (72 h) vs (H (72 h)	0.0335841
	H513 (initial cell seeding density: 500 cells/well) (n=6)
		24 h	48 h	72 h
Mean ± SD	Normoxia	0.24 ± 0.04	0.27 ± 0.04	0.41 ± 0.01
	Hypoxia	0.23 ± 0.03	0.23 ± 0.04	0.39 ± 0.03
P value (Student's t-test)	N (24 h) vs H (24 h)	0.839654
	N (48 h) vs (H (48 h)	0.109953
	N (72 h) vs (H (72 h)	0.098218
Mean ± SD
	H513 (initial cell seeding density: 1,000 cells/well) (n=6)
		24 h	48 h	72 h
Mean ± SD	Normoxia	0.26 ± 0.04	0.29 ± 0.01	0.57 ± 0.05
	Hypoxia	0.26 ± 0.01	0.32 ± 0.03	0.61 ± 0.05
P value (Student's t-test)	N (24 h) vs H (24 h)	0.960497
	N (48 h) vs (H (48 h)	0.0771015
	N (72 h) vs (H (72 h)	0.288225
	H513 (initial cell seeding density: 5,000 cells/well) (n=6)
		24 h	48 h	72 h
Mean ± SD	Normoxia	0.40 ± 0.02	0.63 ± 0.03	1.81 ± 0.02
	Hypoxia	0.37 ± 0.02	0.51 ± 0.05	1.20 ± 0.08
P value (Student's t-test)	N (24 h) vs H (24 h)	0.0967951
	N (48 h) vs (H (48 h)	0.00054493
	N (72 h) vs (H (72 h)	< 0.001

## Sheet: Cytotoxicity assay
Table S7. Informatiion about dataset and statistical analysis for the cytotoxicity assay
		MS1 (n=3)
		Cisplatin concentration
	Cisplatin	0 uM	0.1 uM	1 uM	10 uM	100 uM
Mean ± SD	N (24 h)	100 ± 4.2	120.2 ± 2.2	112.2 ± 1.9	59.9 ± 2.0	32.9 ± 1.9
	H (24 h)	100 ± 2.4	119.5 ± 1.3	124.2 ± 0.5	74.2 ± 0.2	44.9 ± 0.5
	N (48 h)	100 ± 1.2	103.2 ± 0.7	78.1 ± 3.2	23.1 ± 0.7	11.0 ± 0.4
	H (48 h)	100 ± 4.4	106.5 ± 4.5	97.4 ± 1.9	37.4 ± 0.3	30.0 ± 2.
P value (Student's t-test)	N vs H (24 h)	1	0.707905	0.0125954	0.00643655	0.0105354
	N vs H (48 h)	1	0.389931	0.00819684	0.00143999	0.00304703
		H513 (n=3)
		Cisplatin concentration
		0 uM	0.1 uM	1 uM	10 uM	100 uM
Mean ± SD	N (24 h)	100 ± 3.4	112.2 ± 5.9	99.9 ± 6.1	72.7 ± 1.6	32.1 ± 1.8
	H (24 h)	100 ± 8.8	104.5 ± 13.5	82.9 ± 11.1	60.0 ± 3.6	48.0 ± 0.8
	N (48 h)	100 ± 2.3	110.4 ± 0.4	89.6 ± 3.1	20.1 ± 0.4	7.0 ± 0.5
	H (48 h)	100 ± 1.1	111.4 ± 1.3	121.9 ± 3.3	43.1 ± 1.7	20.9 ± 0.2
P value (Student's t-test)	N vs H (24 h)	1	0.223222	0.365107	0.00457821	0.00177935
	N vs H (48 h)	1	0.218977	0.00189037	0.00169336	0.000112497

## Sheet: Apoptosis
Table S8. Informatiion about dataset and statistical analysis for the apoptosis assay
		MS1 (n=4)
		Cisplatin
		Untreated	10 uM
Mean ± SD	N (48 h)	29 ± 5.5	737 ± 4.1
	H (48 h)	13.9 ± 4.3	54.9 ± 2.0
P value (one-way ANOVA)	N vs H	0.0016
	N vs N Cis	< 0.001
	N Cis vs H Cis	0.000221
		H513 (n=4)
		Cisplatin
		Untreated	10 uM
Mean ± SD	N (48 h)	14.1 ± 1.0	75.8 ± 0.5
	H (48 h)	8.2 ± 0.8	55.9 ± 0.2
P value (one-way ANOVA)	N vs H	< 0.001
	N vs N Cis	< 0.001
	N Cis vs H Cis	< 0.001

## Sheet: Migration
Table S9. Informatiion about dataset and statistical analysis for the migration assay
		MS1 (n=3)
		Normoxia	Hypoxia
Mean ± SD	Control	100.0 ± 1.7	100.0 ± 4.4
	48 h	72.5 ± 5.4	49.7 ± 6.9
P value (Student's t-test)	N (48 h) vs H (48 h)	0.00054481
		H513 (n=3)
		Normoxia	Hypoxia
Mean ± SD	Control	100.0 ± 2.0	100.0 ± 2.1
	48 h	68.0 ± 2.9	56.6 ± 0.9
P value (Student's t-test)	N (48 h) vs H (48 h)	0.00285133

## Sheet: Invasion
Table S10.Informatiion about dataset and statistical analysis for the invasion assay
		H513 (n=3)
		Normoxia	Hypoxia
Mean ± SD	24 h	100.0 ± 3.7	100.0 ± 15.0
P value (Student's t-test)	N vs H	0.0433074

## Sheet: CD44 fluorescence
Table S11. Informatiion about dataset and statistical analysis for the CD44 fluorescence
	MS1 (n=3)
	Normoxia	Hypoxia (48 h)
Mean ± SD	1 ± 0.4	10.6 ± 1.5
P value (Student's t-test)	N vs H	0.0465978
	H513 (n=3)
	Normoxia	Hypoxia (48 h)
Mean ± SD	1.0 ± 0.1	14.0 ± 1.3
P value (Student's t-test)	N vs H	0.0356418
